# Supplementary material for: Evaluation of the Therapeutic Potential and Safety Profile of Six Salvia Species Native to Türkiye
Source: Plants (Basel). 2026 Jun 2;15(11):1718. doi: 10.3390/plants15111718 (PMC13259035; doi:10.3390/plants15111718)
Supplement: Supplementary file 1 [file plants-15-01718-s001.zip]

Archive with 1 entries (1 files):
- plants-4313886-supplementary.pdf
